# Supplementary material for: Adaptation to Virtual Assessment during the COVID-19 Pandemic: Clinical Case Presentation Examination
Source: Dent J (Basel). 2023 Feb 9;11(2):45. doi: 10.3390/dj11020045 (PMC9955899; doi:10.3390/dj11020045)
Supplement: Supplementary file 1 [file dentistry-11-00045-s001.zip]

Archive with 1 entries (1 files):
- dentistry-2003642-supplementary.pdf
